# Supplementary material for: Polycystic ovarian syndrome is accompanied by repression of gene signatures associated with biosynthesis and metabolism of steroids, cholesterol and lipids
Source: J Ovarian Res. 2015 Apr 13;8:24. doi: 10.1186/s13048-015-0151-5 (PMC4414284; doi:10.1186/s13048-015-0151-5)
Supplement: Additional file 4: Table S3. — The expression pattern of some dysregulated genes in DHT rat ovaries in the current data set and their corresponding expression level in PCOS human ovary and long-term androgen-treated female-to-male transsexuals (TSX) compared to healthy ovaries [31]. [file 13048_2015_151_MOESM4_ESM.xlsx]

## Sheet: Tabelle1
The expression pattern of some dysregulated genes in DHT rat ovaries in the current data set and their corresponding expression level in PCOS human ovary and long-term androgen-treated female-to-male transsexuals (TSX) compared to healthy ovaries [31].
current study				Jansen et al. 2004
Gene.Title	Gene.Symbol	FC	P.Value	Gene.Title	FC N vs. PCOS	P-value N vs. PCOS	FC N vs. TSX	P-value N vs. TSX
X-prolyl aminopeptidase (aminopeptidase P) 2, membrane-bound	Xpnpep2	-61.5918	4.86262e-05	X-prolyl aminopeptidase (aminopeptidase P) 2, membrane-bound	-1.33	0.15	1.1	0.69
alpha-2-macroglobulin	A2m	-58.2148	0.00015037	alpha-2-macroglobulin	-1.09	0.57	-1.07	0.62
haptoglobin	Hp	-36.0518	0.000557265	haptoglobin	-1.12	0.68	1.26	0.2
hydroxysteroid (17-beta) dehydrogenase 7	Hsd17b7	-30.528	0.000308027	hydroxysteroid (17-beta) dehydrogenase 7	-1.03	0.79	-1.08	0.41
calmodulin-like 3	Calml3	-23.8836	0.000540955	calmodulin-like 3	-1.34	0.3	-1.43	0.07
transmembrane 7 superfamily member 2	Tm7sf2	-22.936	1.39996e-05	transmembrane 7 superfamily member 2	-1.21	0.37	-1.37	0.08
sterol-C4-methyl oxidase-like	Sc4mol	-17.0858	0.00104066	sterol-C4-methyl oxidase-like	-1.15	0.61	-1.58	0.05
squalene epoxidase	Sqle	-16.2517	0.00131465	squalene epoxidase	-1.19	0.56	-1.66	0.06
steroidogenic acute regulatory protein	Star	-14.5758	0.00100674	steroidogenic acute regulatory protein	-1.05	0.84	-1.44	0.02
3-hydroxy-3-methylglutaryl-Coenzyme A synthase 1 (soluble)	Hmgcs1	-14.1116	7.38562e-06	3-hydroxy-3-methylglutaryl-Coenzyme A synthase 1 (soluble)	-1.21	0.53	-1.37	0.19
24-dehydrocholesterol reductase	Dhcr24	-13.9099	0.000190423	24-dehydrocholesterol reductase	-1.12	0.9	-2.85	0.22
dual specificity phosphatase 14	Dusp14	-11.9584	0.000293274	dual specificity phosphatase 14	-1.23	0.26	-1.29	0.08
insulin induced gene 1	Insig1	-11.8706	0.000109845	insulin induced gene 1	-1.02	0.92	-1.04	0.85
3-hydroxy-3-methylglutaryl-Coenzyme A reductase	Hmgcr	-10.3262	2.18652e-06	3-hydroxy-3-methylglutaryl-Coenzyme A reductase	-1.12	0.83	-1.54	0.35
phospholipid scramblase 1	Plscr1	-10.1034	9.23601e-05	phospholipid scramblase 1	-1.01	0.92	1.06	0.5
aldehyde dehydrogenase 3 family, member B1	Aldh3b1	-8.90962	8.96167e-06	aldehyde dehydrogenase 3 family, member B1	-1.36	0.09	-1.38	0.02
cytochrome P450, family 11, subfamily a, polypeptide 1	Cyp11a1	-8.85642	0.00336461	cytochrome P450, family 11, subfamily A, polypeptide 1	-1.51	0.42	-3.98	0.00529
tumor necrosis factor receptor superfamily, member 12a	Tnfrsf12a	-8.45707	0.00410176	tumor necrosis factor receptor superfamily, member 12A	-1.2	0.3	-1.41	0.04
cytochrome P450, family 19, subfamily a, polypeptide 1	Cyp19a1	-8.27229	0.00911023	cytochrome P450, family 19, subfamily A, polypeptide 1	-1.05	0.83	-1.09	0.68
mevalonate (diphospho) decarboxylase	Mvd	-7.79451	0.00170207	mevalonate (diphospho) decarboxylase	-1.15	0.56	-1.64	0.01
dual specificity phosphatase 6	Dusp6	-7.18576	3.66807e-05	dual specificity phosphatase 6	-1.01	0.94	-1.18	0.24
syndecan 1	Sdc1	-7.07483	2.93706e-05	syndecan 1	-1.04	0.71	-1.01	0.86
secreted frizzled-related protein 4	Sfrp4	-7.00177	0.00199255	secreted frizzled-related protein 4	-2.28	0.32	-1.5	0.51
RAB3A, member RAS oncogene family	Rab3a	-6.62665	0.000232867	RAB3A, member RAS oncogene family	-1.44	0.14	-1.67	0.01
DnaJ (Hsp40) homolog, subfamily C, member 6	Dnajc6	-6.39472	0.000160303	DnaJ (Hsp40) homolog, subfamily C, member 6	-1.22	0.58	-1.01	0.96
RAR-related orphan receptor A	Rora	-5.93511	0.00171941	RAR-related orphan receptor A	-1.1	0.55	1.26	0.12
acid phosphatase 5, tartrate resistant	Acp5	-5.69008	0.00959511	acid phosphatase 5, tartrate resistant	-2.9	0.12	-1.57	0.36
prolactin receptor	Prlr	-4.99859	0.00660653	prolactin receptor	-1.08	0.56	1.01	0.94
RAS protein activator like 1 (GAP1 like)	Rasal1	-4.83067	0.000299345	RAS protein activator like 1 (GAP1 like)	-1.04	0.85	-1.19	0.22
stabilin 1	LOC100363145	-4.77804	0.000348573	stabilin 1	-1.12	0.53	-1.46	0.05
metallothionein 2A	Mt2A	-4.61249	3.75716e-05	metallothionein 2A	-1.05	0.87	-1.53	0.02
emopamil binding protein (sterol isomerase)	Ebp	-4.59387	0.00321694	emopamil binding protein (sterol isomerase)	-1.23	0.47	-1.07	0.74
protein tyrosine phosphatase, non-receptor type 22 (lymphoid)	Ptpn22	-4.17015	0.00138262	protein tyrosine phosphatase, non-receptor type 22 (lymphoid)	-1.11	0.61	-1.2	0.19
NAD(P) dependent steroid dehydrogenase-like	Nsdhl	-4.16264	0.00104755	NAD(P) dependent steroid dehydrogenase-like	-1.23	0.51	-1.35	0.12
monocyte to macrophage differentiation-associated	Mmd	-4.13887	0.00737945	monocyte to macrophage differentiation-associated	-1.01	0.95	1.04	0.62
mucolipin 1	Mcoln1	-4.12713	0.00220791	mucolipin 1	-1.18	0.71	-1.75	0.15
isocitrate dehydrogenase 1 (NADP+), soluble	Idh1	-4.01094	0.000237352	isocitrate dehydrogenase 1 (NADP+), soluble	-1.02	0.9	1.15	0.16
protein tyrosine phosphatase, non-receptor type 3	Ptpn3	-3.98112	0.00015605	protein tyrosine phosphatase, non-receptor type 3	-2.16	0.13	-2.29	0.08
solute carrier family 6 (neurotransmitter transporter, taurine), member 6	Slc6a6	-3.91326	0.000263279	solute carrier family 6 (neurotransmitter transporter, taurine), member 6	-1.22	0.53	-1.31	0.16
mitochondria-associated protein involved in granulocyte-macrophage colony-stimulating factor signal transduction	Magmas	-3.83591	2.61133e-05	mitochondria-associated protein involved in granulocyte-macrophage colony-stimulating factor signal transduction	-1.17	0.33	-1.07	0.56
surfeit 4	Surf4	-3.80886	1.54264e-05	surfeit 4	-1.07	0.51	-1.17	0.06
glycerol-3-phosphate dehydrogenase 1 (soluble)	Gpd1	-3.60106	0.00626314	glycerol-3-phosphate dehydrogenase 1 (soluble)	-1.45	0.15	1.17	0.38
LIM domain only 4	Lmo4	-3.3833	0.00880182	LIM domain only 4	-1.01	0.91	1.04	0.61
superoxide dismutase 2, mitochondrial	Sod2	-3.3749	0.000978303	superoxide dismutase 2, mitochondrial	-1.1	0.58	1.23	0.07
F-box protein 16	Fbxo16	-3.35489	0.00531761	F-box protein 16	-1.24	0.53	1.26	0.26
selenoprotein X, 1	Sepx1	-3.34216	0.0036481	selenoprotein X, 1	-1.49	0.05	-1.07	0.69
ferredoxin 1	Fdx1	-3.27057	0.00910097	ferredoxin 1	-1.12	0.77	-1.97	0.06
DnaJ (Hsp40) homolog, subfamily A, member 4	Dnaja4	-3.13031	3.03812e-05	DnaJ (Hsp40) homolog, subfamily A, member 4	-1.29	0.02	-1.37	0.000195
phosphate cytidylyltransferase 2, ethanolamine	Pcyt2	-3.10444	0.00278507	phosphate cytidylyltransferase 2, ethanolamine	-1.12	0.5	-1.17	0.25
ferredoxin reductase	Fdxr	-3.03989	0.00293884	ferredoxin reductase	-1.4	0.48	-1.7	0.17
solute carrier family 7 (cationic amino acid transporter, y+ system), member 4	Slc7a4	-3.00374	0.00226072	solute carrier family 7 (cationic amino acid transporter, y+ system), member 4	-1.08	0.57	1.03	0.8
tumor protein D52	Tpd52	-2.99132	0.000387927	tumor protein D52	-1.08	0.83	-1.18	0.55
calcium and integrin binding 1 (calmyrin)	Cib1	-2.9628	0.000667035	calcium and integrin binding 1 (calmyrin)	-1.81	0.04	-1.53	0.06
ATP-binding cassette, sub-family C (CFTR/MRP), member 4	Abcc4	-2.92402	0.000396788	ATP-binding cassette, sub-family C (CFTR/MRP), member 4	-1.15	0.54	1.08	0.67
bromodomain adjacent to zinc finger domain, 1A	Baz1a	-2.86415	0.0066913	bromodomain adjacent to zinc finger domain, 1A	-1.17	0.49	-1.01	0.97
3'(2'), 5'-bisphosphate nucleotidase 1	Bpnt1	-2.84434	0.001667	3'(2'), 5'-bisphosphate nucleotidase 1	-1.02	0.96	-1.11	0.61
galactosidase, alpha	Gla	-2.79633	0.00014017	galactosidase, alpha	-1.12	0.03	-1.03	0.59
dihydrolipoamide S-succinyltransferase (E2 component of 2-oxo-glutarate complex)	Dlst	-2.78838	0.000923771	dihydrolipoamide S-succinyltransferase (E2 component of 2-oxo-glutarate complex)	-1.07	0.66	-1.06	0.64
carnitine acetyltransferase	Crat	-2.7876	0.000109152	carnitine acetyltransferase	-1.07	0.66	1.74	0.000608
Hexokinase 2	Hk2	-2.72249	0.000531019	hexokinase 2	-1.63	0.16	-1.34	0.21
adenylate cyclase 9	LOC100362008	-2.68667	0.000223564	adenylate cyclase 9	-1.02	0.92	-1.09	0.47
COX15 homolog, cytochrome c oxidase assembly protein (yeast)	Cox15	-2.6626	0.00166769	COX15 homolog, cytochrome c oxidase assembly protein (yeast)	-1	0.94	-1.04	0.4
mitochondrial ribosomal protein L49	Mrpl49	-2.62837	0.00430131	mitochondrial ribosomal protein L49	-1.13	0.14	-1.11	0.13
cyclic nucleotide gated channel alpha 1	Cnga1	-2.62237	0.00546347	cyclic nucleotide gated channel alpha 1	-1.26	0.27	-1.22	0.2
EH-domain containing 3	Ehd3	-2.61009	0.00238804	EH-domain containing 3	-1.04	0.82	-1.29	0.03
asparagine synthetase	Asns	-2.58405	0.00262437	asparagine synthetase	-1.06	0.83	1.08	0.74
guanine deaminase	Gda	-2.52193	0.00293427	guanine deaminase	-1.32	0.34	-1.39	0.2
RAN GTPase activating protein 1	Rangap1	-2.456	1.50471e-05	Ran GTPase activating protein 1	-1.07	0.9	-1.31	0.4
fatty acid synthase	Fasn	-2.44208	0.000412738	fatty acid synthase	-1.37	0.22	1.25	0.33
glutathione peroxidase 1	Gpx1	-2.4196	0.00595741	glutathione peroxidase 1	-1.56	0.00702	-1.37	0.03
ATP citrate lyase	Acly	-2.28452	0.00329644	ATP citrate lyase	-1.08	0.67	-1.19	0.22
cathepsin S	Ctss	-2.2797	8.26213e-05	cathepsin S	-1.92	0.02	-1.68	0.02
lipoprotein lipase	Lpl	-2.27233	0.00495448	lipoprotein lipase	-1.47	0.6	-1.53	0.36
1-acylglycerol-3-phosphate O-acyltransferase 2 (lysophosphatidic acid acyltransferase, beta)	Agpat2	-2.26673	0.00137261	1-acylglycerol-3-phosphate O-acyltransferase 2 (lysophosphatidic acid acyltransferase, beta)	-1.11	0.17	-1.12	0.04
copine III	Cpne3	-2.22662	0.0021555	copine III	-1.07	0.23	-1.05	0.24
hematological and neurological expressed 1	Hn1	-2.15279	0.0014526	hematological and neurological expressed 1	-1.24	0.5	-1.48	0.16
protocadherin 17	Pcdh17	-2.15272	0.00548997	protocadherin 17	-1.05	0.79	-1.14	0.32
nuclear factor of kappa light polypeptide gene enhancer in B-cells inhibitor, beta	Nfkbib	-2.14043	4.49622e-05	nuclear factor of kappa light polypeptide gene enhancer in B-cells inhibitor, beta	-1.15	0.41	-1.02	0.88
acylphosphatase 2, muscle type	Acyp2	-2.13325	0.000575724	acylphosphatase 2, muscle type	-1.23	0.18	-1.04	0.76
EH-domain containing 1	Ehd1	-2.09894	0.00187812	EH-domain containing 1	-1.01	0.97	-1.09	0.38
KH domain containing, RNA binding, signal transduction associated 3	Khdrbs3	-2.07759	0.000741323	KH domain containing, RNA binding, signal transduction associated 3	-1.34	0.3	-1.23	0.21
sideroflexin 1	Sfxn1	-2.07664	0.00842844	sideroflexin 1	-1.09	0.69	1.11	0.49
kelch-like 2, Mayven (Drosophila)	Klhl2	-2.03864	0.000708063	kelch-like 2, Mayven (Drosophila)	-1.58	0.08	-1.25	0.26
unc-93 homolog B1 (C. elegans)	Unc93b1	-2.03495	0.00664603	unc-93 homolog B1 (C. elegans)	-1.28	0.29	-1.65	0.00517
insulin-like growth factor 1 receptor	Igf1r	-2.0331	0.000614756	insulin-like growth factor 1 receptor	-1.14	0.44	1.02	0.89
coactosin-like 1 (Dictyostelium)	Cotl1	-2.03288	0.00372244	coactosin-like 1 (Dictyostelium)	-1.03	0.9	-1.4	0.17
HRAS-like suppressor	Hrasls	-2.02933	0.00843948	HRAS-like suppressor	-1.35	0.42	-1.28	0.33
vasoactive intestinal peptide receptor 2	Vipr2	-1.99546	0.00786304	vasoactive intestinal peptide receptor 2	-1.46	0.34	-1.2	0.6
complement component 2	C2	-1.9849	0.0041084	complement component 2	-1.41	0.08	-1.5	0.00808
ATP-binding cassette, sub-family A (ABC1), member 7	Abca7	-1.9802	0.0024435	ATP-binding cassette, sub-family A (ABC1), member 7	-1.25	0.22	1.03	0.82
LSM1 homolog, U6 small nuclear RNA associated (S. cerevisiae)	Lsm1	-1.97826	0.000113886	LSM1 homolog, U6 small nuclear RNA associated (S. cerevisiae)	-1.11	0.5	-1.13	0.29
glutamate receptor, ionotrophic, AMPA 3	Gria3	1.96446	0.000148824	glutamate receptor, ionotrophic, AMPA 3	-1.28	0.19	1.06	0.77
retinoblastoma binding protein 6	Rbbp6	1.97617	0.0021528	retinoblastoma binding protein 6	-1.04	0.88	1.44	0.04
solute carrier family 7 (cationic amino acid transporter, y+ system), member 8	Slc7a8	1.99256	0.000958425	solute carrier family 7 (cationic amino acid transporter, y+ system), member 8	-1.03	0.87	-1.02	0.89
B-cell CLL/lymphoma 7C	Bcl7c	1.99308	0.0038068	B-cell CLL/lymphoma 7C	-1.17	0.41	-1.55	0.00615
solute carrier family 1 (glial high affinity glutamate transporter), member 3	Slc1a3	1.99629	0.000585667	solute carrier family 1 (glial high affinity glutamate transporter), member 3	-1.57	0.08	-1.27	0.21
glioma tumor suppressor candidate region gene 2	Gltscr2	1.99639	0.00590257	glioma tumor suppressor candidate region gene 2	-1.06	0.66	1.03	0.82
tripartite motif-containing 35	Trim35	2.00805	0.00452708	tripartite motif-containing 35	-1.05	0.55	-1.28	0.00218
spermatogenesis associated 7	Spata7	2.04928	0.00138934	spermatogenesis associated 7	-1.12	0.46	1.06	0.69
nucleobindin 2	Nucb2	2.05059	8.18605e-05	nucleobindin 2	-1.32	0.23	-1.33	0.14
tissue factor pathway inhibitor (lipoprotein-associated coagulation inhibitor)	Tfpi	2.05717	0.00108878	tissue factor pathway inhibitor (lipoprotein-associated coagulation inhibitor)	-1.1	0.68	1.08	0.58
potassium channel, subfamily K, member 2	Kcnk2	2.08613	3.45512e-05	potassium channel, subfamily K, member 2	-1.38	0.13	1.08	0.67
topoisomerase (DNA) III alpha	Top3a	2.09379	3.66016e-05	topoisomerase (DNA) III alpha	-1.26	0.11	-1.1	0.39
sema domain, immunoglobulin domain (Ig), short basic domain, secreted, (semaphorin) 3C	Sema3c	2.09708	0.0039216	sema domain, immunoglobulin domain (Ig), short basic domain, secreted, (semaphorin) 3C	-1.02	0.91	-1.11	0.44
transducin-like enhancer of split 1 (E(sp1) homolog, Drosophila)	Tle1	2.10858	0.00746142	transducin-like enhancer of split 1 (E(sp1) homolog, Drosophila)	-1.03	0.93	1.05	0.76
aminopeptidase-like 1	Npepl1	2.1126	0.000943803	aminopeptidase-like 1	-1.04	0.75	1.18	0.02
junction plakoglobin	Jup	2.12237	0.0084951	junction plakoglobin	-1.4	0.32	-1.36	0.23
myosin VI	Myo6	2.12456	0.00326105	myosin VI	-1.25	0.49	1.36	0.28
angiopoietin-like 1	Angptl1	2.13049	6.16514e-05	angiopoietin-like 1	-1.37	0.23	1.03	0.89
A kinase (PRKA) anchor protein (yotiao) 9	Akap9	2.16525	0.000629366	A kinase (PRKA) anchor protein (yotiao) 9	-1.01	0.81	1.08	0.07
guanylate cyclase 1, soluble, alpha 3	Gucy1a3	2.17061	0.0022103	guanylate cyclase 1, soluble, alpha 3	-1.25	0.48	1.18	0.49
flavin containing monooxygenase 5	Fmo5	2.17571	0.000690263	flavin containing monooxygenase 5	-1.02	0.85	-1.05	0.64
cysteine-rich, angiogenic inducer, 61	Cyr61	2.17711	0.00737149	cysteine-rich, angiogenic inducer, 61	-1.67	0.42	-2.48	0.12
insulin-like growth factor binding protein 6	Igfbp6	2.18659	2.05138e-05	insulin-like growth factor binding protein 6	-1.33	0.29	1.15	0.52
myeloid/lymphoid or mixed-lineage leukemia 5 (trithorax homolog, Drosophila)	Mll5	2.20017	0.00990947	myeloid/lymphoid or mixed-lineage leukemia 5 (trithorax homolog, Drosophila)	-1.12	0.48	1.36	0.03
crystallin, lambda 1	Cryl1	2.20787	0.00155775	crystallin, lambda 1	-1.28	0.06	1.03	0.72
malic enzyme 3, NADP(+)-dependent, mitochondrial	Me3	2.22757	0.00157127	malic enzyme 3, NADP(+)-dependent, mitochondrial	-1.17	0.67	-1.36	0.26
nuclear factor I/A	Nfia	2.26112	0.00150455	nuclear factor I/A	-1.11	0.58	1.13	0.4
SRY (sex determining region Y)-box 4	Sox4	2.26736	3.24888e-05	SRY (sex determining region Y)-box 4	-1.09	0.76	1.22	0.08
PRKC, apoptosis, WT1, regulator	Pawr	2.2692	2.16428e-05	PRKC, apoptosis, WT1, regulator	-1.24	0.23	-1.07	0.7
cold inducible RNA binding protein	Cirbp	2.28221	0.00420583	cold inducible RNA binding protein	-1.02	0.81	1.15	0.07
Cbp/p300-interacting transactivator, with Glu/Asp-rich carboxy-terminal domain, 2	Cited2	2.29128	0.000960369	Cbp/p300-interacting transactivator, with Glu/Asp-rich carboxy-terminal domain, 2	-1.04	0.82	1.02	0.88
SWI/SNF related, matrix associated, actin dependent regulator of chromatin, subfamily d, member 3	Smarcd3	2.41293	7.01134e-06	SWI/SNF related, matrix associated, actin dependent regulator of chromatin, subfamily d, member 3	-1.16	0.14	-1.15	0.12
tektin 3	Tekt3	2.41972	0.000158259	tektin 3	-1.47	0.37	-1.39	0.35
nuclear receptor subfamily 3, group C, member 2	Nr3c2	2.4763	0.000989501	nuclear receptor subfamily 3, group C, member 2	-1.32	0.29	1	1
zinc finger protein 278	Zfp278	2.50121	9.92218e-05	zinc finger protein 278	-1	0.98	-1.07	0.4
RNA binding motif protein 5	Rbm5	2.61281	0.00021932	RNA binding motif protein 5	-1.08	0.41	1.1	0.14
O-linked N-acetylglucosamine (GlcNAc) transferase (UDP-N-acetylglucosamine:polypeptide-N-acetylglucosaminyl transferase)	Ogt	2.6168	0.00255284	O-linked N-acetylglucosamine (GlcNAc) transferase (UDP-N-acetylglucosamine:polypeptide-N-acetylglucosaminyl transferase)	-1.07	0.77	1.31	0.11
hippocalcin-like 1	Hpcal1	2.62695	0.00264249	hippocalcin-like 1	-1.09	0.52	-1.15	0.23
GRB2-associated binding protein 1	Gab1	2.69095	0.0003014	GRB2-associated binding protein 1	-1	1	1.23	0.17
Ribosomal protein L7	Rpl7	2.71709	0.00519295	ribosomal protein L7	-1.08	0.75	-1.57	0.05
coagulation factor C homolog, cochlin (Limulus polyphemus)	Coch	2.74018	0.00653472	coagulation factor C homolog, cochlin (Limulus polyphemus)	-1.34	0.17	1.13	0.46
PC4 and SFRS1 interacting protein 1	Psip1	2.74446	7.53345e-06	PC4 and SFRS1 interacting protein 1	-1.22	0.59	1.06	0.77
serine hydroxymethyltransferase 1 (soluble)	Shmt1	2.74893	1.80425e-05	serine hydroxymethyltransferase 1 (soluble)	-1	1	1.02	0.75
Homeo box D9	Hoxd9	2.89895	3.32772e-07	homeo box D9	-1.13	0.54	-1.01	0.96
zona pellucida glycoprotein 2 (sperm receptor)	Zp2	2.92602	4.83825e-05	zona pellucida glycoprotein 2 (sperm receptor)	-1.36	0.28	1.21	0.51
MAP/microtubule affinity-regulating kinase 1	Mark1	2.95429	8.18433e-06	MAP/microtubule affinity-regulating kinase 1	-1.04	0.54	1.01	0.92
proenkephalin	Penk	3.01689	0.00882298	proenkephalin	-1.22	0.67	1.09	0.82
v-myc myelocytomatosis viral related oncogene, neuroblastoma derived (avian)	Mycn	3.1923	0.002037	v-myc myelocytomatosis viral related oncogene, neuroblastoma derived (avian)	-1.22	0.43	1.03	0.89
aristaless related homeobox	Arx	3.20724	2.05222e-05	aristaless related homeobox	-1.36	0.06	-1.06	0.7
ATPase, Na+/K+ transporting, beta 2 polypeptide	Atp1b2	3.42906	6.56905e-05	ATPase, Na+/K+ transporting, beta 2 polypeptide	-1.04	0.86	-1.09	0.63
fructose-1,6-bisphosphatase 2	Fbp2	3.63379	0.000395798	fructose-1,6-bisphosphatase 2	-1.21	0.62	-1.46	0.24
apolipoprotein C-I	Apoc1	3.64567	6.03427e-05	apolipoprotein C-I	-1.72	0.23	-2.03	0.06
potassium voltage-gated channel, subfamily H (eag-related), member 1	Kcnh1	3.68293	0.00212772	potassium voltage-gated channel, subfamily H (eag-related), member 1	-1.01	0.95	1.14	0.39
retinol binding protein 4, plasma	Rbp4	3.6837	0.000376273	retinol binding protein 4, plasma	-1.07	0.91	1.49	0.35
activated leukocyte cell adhesion molecule	Alcam	3.78119	7.21385e-07	activated leukocyte cell adhesion molecule	-1.36	0.31	-1.35	0.25
tweety homolog 1 (Drosophila)	Ttyh1	3.78779	0.00434267	tweety homolog 1 (Drosophila)	-3.8	0.11	-4.68	0.00169
PiggyBac transposable element derived 5	Pgbd5	3.94177	0.000980244	piggyBac transposable element derived 5	-1.65	0.44	-1.84	0.12
growth arrest and DNA-damage-inducible, gamma	Gadd45g	3.96507	0.00208847	growth arrest and DNA-damage-inducible, gamma	-1.31	0.03	-1.42	0.00264
phospholipase A2, group IIA (platelets, synovial fluid)	Pla2g2a	3.97784	6.58938e-05	phospholipase A2, group IIA (platelets, synovial fluid)	-7.11	0.00554	-2.31	0.09
glycolipid transfer protein	Gltp	4.07351	0.00143548	glycolipid transfer protein	-1.06	0.67	1.19	0.11
nuclear receptor subfamily 0, group B, member 1	Nr0b1	4.1154	4.26879e-05	nuclear receptor subfamily 0, group B, member 1	-1.04	0.79	-1.04	0.74
hydroxysteroid (17-beta) dehydrogenase 1	Hsd17b1	4.14643	0.00105547	hydroxysteroid (17-beta) dehydrogenase 1	-1.01	0.94	-1.09	0.54
chemokine (C-C motif) ligand 11	Ccl11	4.18883	0.00110138	chemokine (C-C motif) ligand 11	-1.07	0.77	-1.18	0.4
ATPase, Ca++ transporting, plasma membrane 3	Atp2b3	4.8096	3.40509e-05	ATPase, Ca++ transporting, plasma membrane 3	-1.03	0.88	1.27	0.22
plasminogen activator, urokinase	Plau	5.37347	0.000861266	plasminogen activator, urokinase	-1.17	0.31	-1.1	0.43
aldehyde dehydrogenase 1 family, member B1	Aldh1b1	6.23778	1.13678e-06	aldehyde dehydrogenase 1 family, member B1	-1.1	0.52	-1.07	0.58
